# Supplementary material for: Characterization of Seminal Microbiome of Infertile Idiopathic Patients Using Third-Generation Sequencing Platform
Source: Int J Mol Sci. 2023 Apr 26;24(9):7867. doi: 10.3390/ijms24097867 (PMC10178615; doi:10.3390/ijms24097867)
Supplement: Supplementary file 1 [file ijms-24-07867-s001.zip]

Archive with 5 entries (5 files):
- Supplementary Figure S1.pdf
- Supplementary Table S1.pdf
- Supplementary Table S2.pdf
- Supplementary Table S3.pdf
- Supplementary Table S4.xlsx
