# Supplementary material for: Characterization of Seminal Microbiome of Infertile Idiopathic Patients Using Third-Generation Sequencing Platform
Source: Int J Mol Sci. 2023 Apr 26;24(9):7867. doi: 10.3390/ijms24097867 (PMC10178615; doi:10.3390/ijms24097867)
Supplement: Supplementary file 1 [file ijms-24-07867-s001.zip › Supplementary Table S4.xlsx]

## Sheet: Hoja1
									Life style, intake habits, clinical history								Seminogram
Sample ID	Sample collection date	City of birth	City of residence 1	City of residence 2	Age	Clinical status	Smoker	Alcohol intake	Caffeine (mg/day)	Radiation exposure	Chemical exposure	Diseases	Antibiotics (last month)	Abstinence (days)	Volume (mL)	Sperm concentration (M/ml)	Total sperm number (x10^6)	Total motility (%)	Progressive motility (%)	Normal morfology (%)
UAB 17001	2017-07-25	Malaga	Alcudia		40	Infertile	0	Sporadic	388	0	0	None	None	2	2.3	1.35652e+08	312	20	20	13
UAB 17002	2017-07-12	Palma	Palma		42	Infertile	0	Frequent	156	0	0	None	None	2	1.3	1.18623e+08	154.21	18.55	18.55	29
UAB 17003	2017-07-21	València	Palma		38	Infertile				1	1	None	Yes		2.2	4.84091e+07	106.5	74	74	12
UAB 17004	2017-08-21	Sliven	Campos		48	Infertile				0	0	None	None		3.7			0
UAB 17005	2017-08-21	Barcelona	Palma		39	Infertile	0	Never	0	0	0	None	None	2	5.7			0
UAB 17006	2017-08-23	Palma	Palma		40	Infertile				0	0	None	Yes		3.3	1.41818e+07	46.8	13	13	4
UAB 17007	2017-08-23	Calvia	Barcelona	Palma	34	Infertile	1	Sporadic	464	0	0	Asthma	None	3	4.7	9.4234e+07	442.9	50	50	5
UAB 17008	2017-10-06	Carcer	Palma		47	Infertile	1	Sporadic	369	0	0	Congenital heart disease	None	3	0.5	17800000	8.9	24	24
UAB 17009	2017-10-10	Braunlingen	Palma		46	Infertile	1	Sporadic	268	0	1	Asthma, hiatal hernia	None	2	2.7	1.33333e+07	36	84	84
UAB 17010	2017-10-10	Geldern	Alcudia		38	Infertile	1	Frequent	268	0	0	None		2	3.2	13500000	43.2	30	30	2
UAB 17012	2017-11-16	Soria	Palma	La Rioja, Soria	40	Infertile	0	Frequent	348	0	0	None	None	2	3	199500000	598.5	32	32	7
UAB 17013	2017-11-13	Palma	Paguera		40	Infertile	0	Frequent	355	0	0	None	Yes	2	0.55	2.72727e+08	150	50	50
UAB 17014	2017-11-14	Alcúdia	Palma		45	Infertile	0	Sporadic	384	0	0	None	Yes	2	3.2	59062500	189	24	24	9
UAB 17015	2017-11-27	Palma	Llucmajor		41	Infertile	0	Sporadic	116	0	0	None	None	2	4.7	1.38298e+07	65	43	43
UAB 17016	2017-11-28	Palma	Palma		39	Infertile	0	Frequent	384	0	0	Bladder polyp, kidney stone	None	3	2.9	3.48276e+07	101	70	70	3
UAB 17017	2017-11-28	Toro Valle	Santanyí		46	Infertile	0	Frequent	348	0	0	Disc hernia	None	3	2.9	3.7931e+07	110	70	70
UAB 17018	2017-12-13	Madrid	Palma	Gales	34	Infertile	0	Sporadic	123	0	0	None	None	2	2.3	5.21739e+07	120	50	50
UAB 17019	2017-12-13	Palma	Palma		47	Infertile	0	Sporadic	123	0	0	None	Yes	3	0.5	22000000	11	25	25
UAB 17020	2017-12-18	Barcelona	Vilafranca de Bonany		38	Infertile	0	Sporadic	572	0	0	Inguinal hernia	Yes	2	2.9	2.6069e+07	75.6	33	33	8
UAB 17021	2017-12-18	Palma	Marratxí		36	Infertile				0	0	None	None		2.7	3.14815e+07	85	84	84
UAB 17022	2017-12-20	Sa Colònia de St. Jordi	Palma		36	Infertile				0	1	None	None		3.7	4.72973e+07	175	32	32	20
UAB 18001	2018-01-08	Palma	Palma		41	Infertile	0	Frequent	239	0	0	None	Yes	5	2.2	1.2e+08	264	43	43	3
UAB 18002	2018-01-09	Palma	Portocolom	Eivissa	39	Infertile	0	Sporadic	47	0	0	Hyperthyroidism	None	3	3.9	76000000	296.4	52	52	9
UAB 18003	2018-01-19	Madrid	Palma	Ciudad Real	40	Infertile	0	Frequent	7	0	0	Circadian rhythm alteration	None	3	3.7	1.62162e+06	6	30	30
UAB 18004	2018-02-05	Barcelona	Manacor		37	Infertile	0	Sporadic	123	0	0	None	None		4.5	82000000	369	65	65	6
UAB 18005	2018-01-23	Manacor	Torrevieja		40	Infertile	1	Never	456	0	0	None	None	3	5.5	50000000	275	47	47	6
UAB 18006	2018-02-02	Palma	Andratx		42	Infertile	0	Sporadic	464	0	0	Urethral stenosis	None		6	40000000	240	33	33	64
UAB 18007	2018-02-05	Sta Maria del Camino	Sta Maria del Camino		39	Infertile	0	Frequent	14	0	0	None	None	2	3	70200000	210.6	49	49	8
UAB 18008	2018-02-06	Palma	Palma		43	Infertile	0	Sporadic	471	0	0	Hyperthyroidism	None	2	5	10300000	51.5	62	62	4
UAB 18009	2018-02-07	Palma	Palma		26	Infertile	0	Sporadic	196	0	0	None	Yes	2	2	75000000	150	65	65	5
UAB 18010	2018-02-09	Deifontes	Marratxí		42	Infertile	0	Frequent	420	0	1	None	None	2	1.1	3.22273e+07	35.45	40	32	4
UAB 18011	2018-02-12	Palma	Palma		39	Infertile	0	Sporadic	152	0	0	None	None	3	1	55000000	55	38	38	27
UAB 18012	2018-02-15	Palma	Palma		37	Infertile	0	Frequent	116	1	0	None	Yes	2	5	49000000	245	42	42	4
UAB 18013	2018-02-23	Pollença	Pollença		41	Infertile	0	Sporadic	7	0	0	None	None	3	1.5	116000000	174	57	57	13
UAB 18014	2018-03-06	Palma	Palma		28	Infertile	0	Never	171	0	1	Fístula	Yes	3	2.2	6e+07	132	70	70	7
UAB 18015	2018-03-20	Palma	Palma		46	Infertile	0	Never	348	0	0	None	None	2	1.5	168000000	252	45	45	4
UAB 18016	2018-03-22	Consell	Consell		37	Infertile	0	Frequent	239	0	0	None	None	4	4	73000000	292	35	35	26
UAB 18017	2018-03-22	Sta Eugènia	Sta Eugènia		41	Infertile	0	Sporadic	348	0	1	None	None	3	4.1	2.5e+07	102.5	40	40	4
UAB 18018	2018-03-26	Pollença	Pollença		37	Infertile	0	Never	108	0	0	None	None	2	1.5	118200000	177.3	78	78	12
UAB 18019	2018-03-27	Teteven	Palma		47	Infertile	1	Frequent	0	0	0	Hypertension	None	2	3.2	79062500	253	50	50	4
UAB 18020	2018-08-28	Palma	Andratx		32	Infertile	0	Never	36	0	0	None	None	2				0
UAB 18021	2018-04-01	Lima	Cala d'Or	Ciudad Real	36	Infertile	0	Never	0	0	0	Vas deferens cysts	None	2	0.8	97250000	77.8	49	45	9
CON 01	2019-05-22	Santa Coloma de Gramenet	Santa Coloma de Gramenet		27	Donor	0	Sporadic	0	0	0	None	None	2	3.25	1.26449e+08	410.96	11.23	11.23	19.82
CON 02	2019-05-31	Santa Coloma de Gramenet	Santa Coloma de Gramenet		32	Donor	0	Sporadic	40	0	0	None	None	5	3.2	384331250	1229.86	28.39	28.39	10.5
CON 03	2019-06-11	Santa Coloma de Gramenet	Santa Coloma de Gramenet		41	Donor	0	Never	7	0	0	None	None	3	2.8	4.85286e+07	135.88	14.55	14.55	9
CON 04	2019-07-08	Barcelona	Sant Adrià del Besos	Santa Coloma de Gramenet	27	Donor	0	Sporadic	464	0	0	None	None	2	2.35	8.84213e+07	207.79	2.45	2.45	9.5
CON 05	2019-07-09	Prat del Llobregat	Premià de Mar		26	Donor	0	Sporadic	116	0	0	Inguinal bacterial infection	None	3	2.5	290960000	727.4	13.9	13.9	19
CON 06	2019-07-10	Barcelona	Santa Coloma de Gramenet		27	Donor	0	Frequent	188	0	0	None	Yes	2	1.5	332060000	498.09	36.48	36.48	16
CON 07	2019-07-13	Santa Coloma de Gramenet	Santa Coloma de Gramenet	Badalona	27	Donor	0	Never	159	0	0	None	None	2	2	45400000	90.8	10.98	10.98	8.5
CON 08	2019-07-16	Santa Coloma de Gramenet	Santa Coloma de Gramenet	Terrassa	33	Donor (proven fertility)	0	Sporadic	159	0	0	None	None	3	4.25	6.35906e+07	270.26	21.3	21.3	19
CON 09	2019-07-25	La Pobla de Lillet	Barcelona		48	Donor (proven fertility)	0	Sporadic	239	0	0	Barret's esophagus	None	2	2.4	1.90192e+08	456.46	15.09	15.09	10
CON 10	2019-07-25	Barcelona	Santa Coloma de Gramenet		25	Donor	0	Frequent	232	0	0	None	Yes	6	4.3	58900000	253.27	9.79	9.79	9
CON 11	2019-12-12	Barcelona	Montornès del Vallès		37	Donor (proven fertility)	0	Frequent	55	0	0	None	None	5	2.45	1.2464e+08	305.367	8.89	8.89	12.19
CON 12	2020-02-04	Barcelona	Sant Cugat del Vallés		32	Donor (proven fertility)	0	Sporadic	239	0	0	None	None	7	2.5	191512000	478.78	11.54	11.54	19
CON 13	2020-02-16	Malaga	Sant Cugat del Vallés	Ingolstadt	40	Donor (proven fertility)	0	Never	464	0	0	None	None	3	1.75	152140000	266.245	35	11.76	10.68
CON 14	2020-12-09	Barcelona	Sant Cugat del Vallés	Múnic	30	Donor (proven fertility)	1	Frequent	239	0	0	None	None	5	3.75	88640000	332.4	87.97	49.58	25
